# Supplementary material for: A comparative evaluation of ChatGPT 3.5 and ChatGPT 4 in responses to selected genetics questions
Source: J Am Med Inform Assoc. 2024 Jun 14;31(10):2271–83. doi: 10.1093/jamia/ocae128 (PMC11413464; doi:10.1093/jamia/ocae128)
Supplement: ocae128_Supplementary_Data [file ocae128_supplementary_data.zip]

Archive with 3 entries (2 files):
- ocae128_Supplementary_Data/
- ocae128_Supplementary_Data/Supplemental Methods v2.docx
- ocae128_Supplementary_Data/Table 1 - Select ChatGPT-4 responses.docx
